# Supplementary material for: Illness Characteristics of COVID-19 in Children Infected with the SARS-CoV-2 Delta Variant
Source: Children (Basel). 2022 May 3;9(5):652. doi: 10.3390/children9050652 (PMC9140086; doi:10.3390/children9050652)
Supplement: Supplementary file 1 [file children-09-00652-s001.zip]

Archive with 1 entries (1 files):
- children-1690954-supplementary.pdf
